# Supplementary material for: Disruption of Her2-Induced PD-L1 Inhibits Tumor Cell Immune Evasion in Patient-Derived Gastric Cancer Organoids
Source: Cancers (Basel). 2021 Dec 7;13(24):6158. doi: 10.3390/cancers13246158 (PMC8699100; doi:10.3390/cancers13246158)
Supplement: Supplementary file 1 [file cancers-13-06158-s001.zip]

Archive with 1 entries (1 files):
- cancers-1362024-supplementary.pdf
